# Supplementary material for: The diachronic trend of female and male stature in Milan over 2000 years
Source: Sci Rep. 2023 Feb 23;13:1343. doi: 10.1038/s41598-023-28406-5 (PMC9950039; doi:10.1038/s41598-023-28406-5)
Supplement: Supplementary file 1 — Supplementary Information. [file 41598_2023_28406_MOESM1_ESM.xlsx]

## Sheet: Feuil1
Period	Site	ID	Sex	Average	Min.	Max.	Bone
Roman	Via Necchi	MI NEC14 TB 19 US 180	F	154.88	151.16	158.6	Femur
Roman	Via Necchi	MI NEC14 TB 22 US 214	F	153.39	149.67	157.11	Femur
Roman	Via Necchi	MI NEC14 TB 22 US 215	F	152.9	149.18	156.62	Femur
Roman	Sant'Ambrogio	T 277 US 1015	F	159.1	155	162.8	Femur
Roman	Sant'Ambrogio	TB 285	F	153.7	149.3	158.1	Humerus
Roman	San Dionigi	TB 10 IND B	F	153	148.6	157.4	Humerus
Roman	San Dionigi	TB 10 IND C1	F	160.4	156	164.8	Humerus
Roman	San Dionigi	TB 10 IND G	F	155.7	151.3	160.1	Humerus
Roman	San Dionigi	TB 10 IND N	F	170.2	166.6	173.9	Tibia
Roman	San Dionigi	TB 2 IND 3 SOPRA	F	155	151.4	158.5	Fibula
Roman	San Dionigi	US 18 IND 1	F	159.1	155.3	162.8	Femur
Roman	San Dionigi	US 308 IND 1	F	166	161.7	170.3	Humerus
Roman	San Vittore	TB 23 IND B	F	160.5	156.8	164.2	Femur
Roman	San Vittore	TB 23 IND C	F	149.2	144.9	153.5	Radius
Roman	San Vittore	TB 27 US 203	F	154.1	150.4	157.8	Femur
Roman	San Vittore	TB 28 IND B	F	157.8	154	161.5	Femur
Roman	Cattolica	US 1513	F	162.1	157.6	166.5	Humerus
Roman	Cattolica	US 1757	F	161.5	157.8	165.1	Tibia
Roman	Cattolica	US 1970	F	153.7	149.2	158.1	Humerus
Roman	Cattolica	US 283 IND A	F	158.3	154.6	162	Femur
Roman	Cattolica	US 3041-3141	F	160.1	156.4	163.8	Tibia
Roman	Cattolica	US 3054	F	152.9	149.1	156.6	Tibia
Roman	Cattolica	US 3062	F	155.4	150.9	159.8	Humerus
Roman	Cattolica	US 3263	F	156.3	152.5	160	Femur
Roman	Cattolica	US 3278	F	160.3	156.5	164	Femur
Roman	Cattolica	US 3336	F	166.4	162.6	170.1	Femur
Roman	Cattolica	US 3465	F	159	155.2	162.7	Femur
Roman	Cattolica	US 3471 IND B	F	153.1	149.4	156.7	Tibia
Roman	Cattolica	US 3644	F	157.8	154	161.5	Femur
Roman	Cattolica	US 3667	F	152.9	149.2	156.6	Femur
Roman	Cattolica	US 3716	F	149	145.2	152.7	Femur
Roman	Cattolica	US 4084	F	147.9	144.2	151.6	Femur
Roman	Cattolica	US 4115	F	155.3	151.5	159	Femur
Roman	Cattolica	US 414 IND A	F	162.1	157.6	166.5	Humerus
Roman	Cattolica	US 415	F	152.9	149.1	156.6	Femur
Roman	Cattolica	US 482	F	155.6	151.83	159.3	Femur
Roman	Cattolica	US 5290	F	152	147.6	156.4	Humerus
Roman	Cattolica	US 7375	F	157.2	153.5	160.8	Tibia
Roman	Cattolica	US 868	F	165.9	162.4	169.5	Tibia
Roman	Cattolica	US 1376	F	161.8	158.14	165.5	Tibia
Roman	Cattolica	US 1478 IND 1	F	159	155.3	162.7	Femur
Roman	Cattolica	US 1604	F	177.6	173.88	181.3	Femur
Roman	Cattolica	US 2017	F	152.9	149.18	156.6	Femur
Roman	Cattolica	US 2278	F	157.8	154.12	161.6	Femur
Roman	Cattolica	US 2441	F	159.1	155.35	162.8	Femur
Roman	Cattolica	US 2774	F	155.3	151.6	159.1	Femur
Roman	Cattolica	US 2941	F	151.4	147.71	155.2	Femur
Roman	Cattolica	US 3041 TB 3139	F	146.7	143	150.4	Femur
Roman	Cattolica	US 3373	F	156.8	153.1	160.5	Femur
Roman	Cattolica	US 3447	F	155.1	151.3	158.8	Femur
Roman	Cattolica	US 3450	F	160	156.3	163.7	Femur
Roman	Cattolica	US 410 n inv 2760	F	153.7	149.3	158.1	Humerus
Roman	Cattolica	US 4100	F	160.7	157	164.4	Tibia
Roman	Cattolica	US 5283 TB 5284	F	159.8	155.34	164.2	Humerus
Roman	Cattolica	US 832	F	154.3	150.6	157.9	Tibia
Roman	Cattolica	US 2505 TB 2504	F	151	147.34	154.7	Tibia
Roman	San Eustorgio	367	M	168.5	165.2	171.8	Femur
Roman	San Eustorgio	323A	M	174.4	171	177.8	Tibia
Roman	San Eustorgio	339A	M	184.4	180.4	188.4	Humerus
Roman	Via Necchi	MI NEC14 TB 20 US 221	M	168.51	165.24	171.78	Femur
Roman	Via Necchi	MI NEC14 TB 22 US 216	M	162.32	159.05	165.59	Femur
Roman	San Dionigi	TB 10 IND C2	M	172.2	168.9	175.5	Fibula
Roman	San Dionigi	TB 10 IND F	M	170.5	166.4	174.5	Humerus
Roman	San Dionigi	TB 3 IND 2 SOTTO LASTRONE	M	177	173.6	180.3	Tibia
Roman	San Dionigi	TB 6 IND B	M	184.4	181	187.7	Tibia
Roman	San Vittore	TB 23 IND A	M	163.7	160.4	167	Femur
Roman	San Vittore	TB 24	M	166.8	163.4	170.2	Tibia
Roman	San Vittore	TB 278 IND A	M	173	169.7	176.2	Femur
Roman	San Vittore	TB 29	M	172.8	169.5	176	Femur
Roman	San Vittore	TB 94	M	171.8	168.5	175	Femur
Roman	San Vittore	TB 45	M	160.9	157.6	164.1	Femur
Roman	Cattolica	US 1232	M	180	176.73	183.3	Femur
Roman	Cattolica	US 1709	M	162.5	159.2	165.7	Femur
Roman	Cattolica	US 1878	M	175.6	172.3	178.9	Femur
Roman	Cattolica	US 1899	M	166.6	163.3	169.8	Femur
Roman	Cattolica	US 1962	M	169	164.9	173	Humerus
Roman	Cattolica	US 2061	M	169.7	166.4	172.9	Femur
Roman	Cattolica	US 2270	M	171.8	168.4	175.1	Tibia
Roman	Cattolica	US 265	M	171.3	168	174.5	Femur
Roman	Cattolica	US 2950	M	168.5	165.2	171.7	Femur
Roman	Cattolica	US 2995	M	180.4	177.1	183.6	Femur
Roman	Cattolica	US 3075	M	160.1	156.8	163.3	Femur
Roman	Cattolica	US 3138	M	173.2	170	176.3	Femur
Roman	Cattolica	US 3181	M	155.4	152.1	158.6	Femur
Roman	Cattolica	US 3272	M	178	174.7	181.3	Femur
Roman	Cattolica	US 3301	M	173.4	170	176.7	Tibia
Roman	Cattolica	US 3307	M	169.7	166.4	172.9	Femur
Roman	Cattolica	US 3350	M	168.5	165.2	171.7	Femur
Roman	Cattolica	US 3425	M	175.6	172.3	178.8	Femur
Roman	Cattolica	US 3471 IND A	M	157.8	154	161.5	Femur
Roman	Cattolica	US 3603	M	164.3	160.3	168.4	Humerus
Roman	Cattolica	US 3756	M	161.3	158.1	164.4	Femur
Roman	Cattolica	US 3884	M	161.6	158.3	164.9	Femur
Roman	Cattolica	US 4027	M	168.5	165.2	172.6	Femur
Roman	Cattolica	US 414 inv 2802	M	161.3	158	164.5	Femur
Roman	Cattolica	US 4191	M	172	168.7	175.2	Femur
Roman	Cattolica	US 437 IND 2989	M	158.2	154.1	162.2	Humerus
Roman	Cattolica	US 469	M	167.3	164.05	170.6	Femur
Roman	Cattolica	US 476	M	170.4	167.1	173.6	Femur
Roman	Cattolica	US 4797	M	154.7	151.4	157.9	Femur
Roman	Cattolica	US 5890	M	168.5	165.2	171.7	Femur
Roman	Cattolica	US 878	M	163.2	159.5	166.9	Femur
Roman	Cattolica	US 4797 TB 4945	M	154.7	151.43	158	Femur
Roman	Cattolica	US 1425 TB 1423	M	168.9	165.6	172.1	Femur
Roman	Cattolica	US 1692	M	168.5	165.24	171.8	Femur
Roman	Cattolica	US 1799	M	163.8	160.48	167	Femur
Roman	Cattolica	US 1804	M	171.7	168.36	175.1	Tibia
Roman	Cattolica	US 1850	M	176.4	172.35	180.5	Humerus
Roman	Cattolica	US 2085	M	168.5	165.24	171.8	Femur
Roman	Cattolica	US 2286	M	175.7	172.38	178.9	Femur
Roman	Cattolica	US 2945 TB 2893	M	175.6	172.33	178.9	Femur
Roman	Cattolica	US 3017	M	166.1	162.8	169.4	Femur
Roman	Cattolica	US 3025 TB 3024	M	165.6	161.55	169.7	Humerus
Roman	Cattolica	US 3035	M	172.1	168.7	175.2	Femur
Roman	Cattolica	US 3097 TB 3095	M	165.6	162.3	168.9	Femur
Roman	Cattolica	US 3516	M	161.3	158	164.5	Femur
Roman	Cattolica	US 3676	M	167.1	163	171.1	Humerus
Roman	Cattolica	US 3746	M	176.8	173.5	180.1	Femur
Roman	Cattolica	US 4023 TB 4020	M	164.7	161.43	168	Femur
Roman	Cattolica	US 5407	M	168.5	165.24	171.8	Femur
Roman	Cattolica	US 6292 TB 6293	M	165	161.63	168.4	Tibia
Early Middle Ages	Cattolica	US 1478	F	159	155.28	162.8	Femur
Early Middle Ages	Chiesa rossa	MI CR 01 CAN II T 62	F	155.4	152	159.9	Femur
Early Middle Ages	Chiesa rossa	MI CR T 310	F	154.1	150	157.9	Femur
Early Middle Ages	Via Necchi	MI NEC 14 TB 9 US 127	F	155.9	152.1	159.6	Femur
Early Middle Ages	Via Necchi	MI NEC14 TB 35C US 341	F	168.54	164.88	172.2	Tibia
Early Middle Ages	Via Necchi	MI NEC14 TB 25 US 210	F	165	161.28	168.72	Femur
Early Middle Ages	Via Necchi	MI NEC14 TB28 US 267-268	F	151.38	146.95	155.81	Humerus
Early Middle Ages	Via Necchi	MI NEC14 TB 30 US 282	F	167.38	163.72	171.04	Tibia
Early Middle Ages	Via Necchi	MI NEC14 TB 35A US 322	F	164.5	160.07	168.93	Humerus
Early Middle Ages	Via Necchi	MI NEC14 TB 35A US 329	F	154.14	150.42	157.86	Femur
Early Middle Ages	Via Necchi	MI NEC14 TB 35B US 334	F	164.02	160.3	167.74	Femur
Early Middle Ages	Via Necchi	MI NEC14 TB 35B US 366	F	155.37	151.65	159.09	Femur
Early Middle Ages	Via Necchi	MI NEC14 TB 35C US 343	F	157.09	152.66	161.52	Humerus
Early Middle Ages	Via Necchi	MI NEC14 TB 35C US 344 IND A	F	160.71	157.05	164.37	Tibia
Early Middle Ages	Via Necchi	MI NEC14 TB 35C US 344 IND B	F	152.16	148.44	155.88	Femur
Early Middle Ages	Via Necchi	MI NEC14 TB 35C US 346	F	161.05	157.33	164.77	Femur
Early Middle Ages	Via Necchi	MI NEC14 TB 39 US 332	F	162.66	159	166.32	Tibia
Early Middle Ages	Via Necchi	MINEC14 TB 25 US 220 riempimento (NMI 7)	F	162.4	158.2	166.7	Ulna
Early Middle Ages	Via Necchi	MINEC14 TB 35 C US 342 riempimento	F	159.8	156.1	163.5	Femur
Early Middle Ages	Via Necchi	MINEC14 TB 35A US 330 (NMI 3)	F	165	161.3	168.7	Femur
Early Middle Ages	Via Necchi	MINEC14 TB 35C US 348 (NMI 2)	F	158	153.6	162.4	Humerus
Early Middle Ages	Via Necchi	MINEC14 TB 25 US 209 (NMI 2)	F	160	156.3	163.7	Femur
Early Middle Ages	Via Necchi	MINEC14 US 264	F	155	150.7	159.3	Radius
Early Middle Ages	Via Necchi	MINEC14 US 294	F	160	156.3	163.7	Femur
Early Middle Ages	Via Necchi	MINEC14 US 49	F	158.1	153.7	162.5	Humerus
Early Middle Ages	Via Necchi	MINEC14 TB 9 US 129	F	161.6	157.3	165.9	Radius
Early Middle Ages	Sant'Ambrogio	TB 123	F	163.8	159.3	168.2	Humerus
Early Middle Ages	Sant'Ambrogio	TB 135	F	149	144.5	153.4	Humerus
Early Middle Ages	Sant'Ambrogio	TB 136 IND B	F	154.3	150.6	157.9	Tibia
Early Middle Ages	Sant'Ambrogio	TB 173	F	152.9	149.2	156.6	Femur
Early Middle Ages	Sant'Ambrogio	TB 182	F	175.5	171.1	180	Humerus
Early Middle Ages	Sant'Ambrogio	TB 192 IND B	F	157.8	154	161.5	Femur
Early Middle Ages	Sant'Ambrogio	TB 210	F	157.7	154	161.4	Femur
Early Middle Ages	Sant'Ambrogio	TB 212	F	160.4	155.9	164.8	Humerus
Early Middle Ages	Sant'Ambrogio	TB 229 IND B	F	154.3	150.6	157.9	Tibia
Early Middle Ages	Sant'Ambrogio	TB 247	F	152.9	149.1	156.6	Femur
Early Middle Ages	Sant'Ambrogio	TB 267	F	152.9	149.1	156.6	Femur
Early Middle Ages	Sant'Ambrogio	TB 288	F	160.3	156.5	164	Femur
Early Middle Ages	Sant'Ambrogio	TB 290	F	145.5	141.7	149.2	Femur
Early Middle Ages	Sant'Ambrogio	TB 292	F	160	156.6	164	Femur
Early Middle Ages	Sant'Ambrogio	TB 296 IND A	F	154.3	150.6	158	Tibia
Early Middle Ages	Sant'Ambrogio	TB 299	F	160.3	156.5	164	Femur
Early Middle Ages	Sant'Ambrogio	TB 300	F	172.2	167.7	176.6	Humerus
Early Middle Ages	Sant'Ambrogio	US 1116 IND A	F	157.8	154	161.5	Femur
Early Middle Ages	Sant'Ambrogio	US 1116 IND B	F	155.3	151.5	159	Femur
Early Middle Ages	San Vittore	US 1302 IND B	F	157.3	153.6	161	Femur
Early Middle Ages	San Vittore	US 1338	F	152.9	149.1	156.6	Femur
Early Middle Ages	Piazza S. Ambrogio	US 5050 TB 51	F	145	140.47	149.5	Humerus
Early Middle Ages	Piazza S. Ambrogio	US 6100 TB 70	F	155.37	151.65	159.1	Femur
Early Middle Ages	Piazza S. Ambrogio	US 6103 TB 71	F	152.9	149.63	156.2	Femur
Early Middle Ages	Palazzo Litta	US 299 TB 10	M	173.23	170	176.5	Femur
Early Middle Ages	Palazzo Litta	US 165-164	M	169.3	165.97	172.7	Tibia
Early Middle Ages	Chiesa rossa	MI CR 00 55 T 13	M	168	164.8	171.3	Femur
Early Middle Ages	Chiesa rossa	MI CR 01 CASSETTA 15 SETTORE N US 161 (NMI 7)	M	174	170.7	177.3	Femur
Early Middle Ages	Chiesa rossa	MI CR SETT N T 195	M	172.1	168.4	176.1	Humerus
Early Middle Ages	Chiesa rossa	MI CR T 131	M	166.1	162.9	169.4	Femur
Early Middle Ages	Via Necchi	MI NEC14 TB 7 US 101	M	163.51	160.24	166.78	Femur
Early Middle Ages	Via Necchi	MI NEC14 TB 35B US 335	M	173.27	170	176.54	Femur
Early Middle Ages	Via Necchi	MI NEC14 TB 35C US 347	M	157.09	153.82	160.36	Femur
Early Middle Ages	Via Necchi	MI NEC14 TB 35C US 349	M	162.8	159.53	166.07	Femur
Early Middle Ages	Via Necchi	MI NEC14 TB 38 US 325	M	166.61	163.34	169.88	Femur
Early Middle Ages	Via Necchi	MINEC14 TB 25 US 211 (NMI 3)	M	174.6	170.3	179	Radius
Early Middle Ages	Via Necchi	MINEC14 TB 25 US 211 (NMI 3)	M	166.1	162.8	169.4	Femur
Early Middle Ages	Via Necchi	MINEC14 TB 25 US 211 (NMI 3)	M	164.2	160.9	167.5	Femur
Early Middle Ages	Via Necchi	MINEC14 TB 25 US 220 riempimento (NMI 7)	M	179.2	175.8	182.6	Tibia
Early Middle Ages	Via Necchi	MINEC14 TB 25 US 220 riempimento (NMI 7)	M	171.2	166.9	175.5	Radius
Early Middle Ages	Via Necchi	MINEC14 TB 25 US 220 riempimento (NMI 7)	M	166.3	162	170.6	Radius
Early Middle Ages	Via Necchi	MINEC14 TB 25 US 220 riempimento (NMI 7)	M	169.7	165.4	174	Radius
Early Middle Ages	Via Necchi	MINEC14 TB 25 US 220 riempimento (NMI 7)	M	171.6	167.3	176	Radius
Early Middle Ages	Via Necchi	MINEC14 TB 25 US 220 riempimento (NMI 7)	M	170.9	166.6	175.2	Radius
Early Middle Ages	Via Necchi	MINEC14 TB 35A US 330 (NMI 3)	M	177	172.7	181.3	Radius
Early Middle Ages	Via Necchi	MINEC14 TB 35A US 330 (NMI 3)	M	174.5	170.2	178.8	Radius
Early Middle Ages	Via Necchi	MINEC14 TB 35C US 348 (NMI 2)	M	166	161.7	170.3	Radius
Early Middle Ages	Via Necchi	MINEC14 TB 25 US 209 (NMI 2)	M	170	165.7	174.3	Ulna
Early Middle Ages	Via Necchi	VIANEC14 TB 34 US 284	M	170.9	167.6	174.2	Femur
Early Middle Ages	Sant'Ambrogio	TB 134	M	166	161.8	179.3	Ulna
Early Middle Ages	Sant'Ambrogio	TB 141 IND B	M	173.1	169.7	176.5	Tibia
Early Middle Ages	Sant'Ambrogio	TB 177 IND A	M	161.3	158	164.5	Femur
Early Middle Ages	Sant'Ambrogio	TB 179	M	164.4	161.1	167.7	Femur
Early Middle Ages	Sant'Ambrogio	TB 187 IND B	M	166.1	162.8	169.3	Femur
Early Middle Ages	Sant'Ambrogio	TB 223	M	173	169.7	176.2	Femur
Early Middle Ages	Sant'Ambrogio	TB 229 IND A	M	172	168.7	175.2	Femur
Early Middle Ages	Sant'Ambrogio	TB 234	M	156.6	153.3	159.8	Femur
Early Middle Ages	Sant'Ambrogio	TB 245 US 901	M	168	164.7	171.2	Femur
Early Middle Ages	Sant'Ambrogio	TB 245 US 952	M	168	164.7	171.2	Femur
Early Middle Ages	Sant'Ambrogio	TB 258	M	162.5	159.2	165.7	Femur
Early Middle Ages	Sant'Ambrogio	TB 261	M	175.6	172.3	178.8	Femur
Early Middle Ages	Sant'Ambrogio	TB 268	M	174.4	171.1	177.6	Femur
Early Middle Ages	Sant'Ambrogio	TB 275	M	164.9	161.6	168.2	Femur
Early Middle Ages	Sant'Ambrogio	TB 296 IND B	M	165.9	161.9	170	Humerus
Early Middle Ages	Sant'Ambrogio	TB 301	M	159.7	155.7	163.7	Humerus
Early Middle Ages	Sant'Ambrogio	TB 305	M	160.1	156.8	163.3	Femur
Early Middle Ages	Sant'Ambrogio	TB 324	M	169.8	166.5	173.2	Tibia
Early Middle Ages	San Vittore	TB 187	M	156.3	153.1	159.6	Femur
Early Middle Ages	San Vittore	US 1302 IND C	M	164.9	161.6	168.2	Femur
Early Middle Ages	San Vittore	US 1329	M	177	172.9	181	Humerus
Early Middle Ages	San Vittore	US 1378 IND B	M	168.5	165.2	171.7	Femur
Early Middle Ages	Cattolica	US 1478	M	159	154.95	163.1	Humerus
Early Middle Ages	Cattolica	US 1805	M	166.1	162.85	169.4	Femur
Early Middle Ages	Piazza S. Ambrogio	US 202 TB 15	M	168.7	165.5	172	Femur
Early Middle Ages	Piazza S. Ambrogio	US 232 TB 17	M	164	160.7	167.3	Fibula
Early Middle Ages	Piazza S. Ambrogio	US 350 TB 25	M	165.7	162.4	168.9	Femur
Early Middle Ages	Piazza S. Ambrogio	US 381 TB 40	M	173.3	170	176.5	Femur
Early Middle Ages	Piazza S. Ambrogio	US 5054 TB 52	M	161.132	157.862	164.402	Femur
Early Middle Ages	Piazza S. Ambrogio	US 834 TB 49	M	177.7	174.5	181	Femur
Early Middle Ages	Palazzo Litta	US 292 TB 7	M	163.3	159.992	166.7	Tibia
Late Middle Ages	Montenapoleone	MI MTNAP11 2011 IND 102	F	158.4	154.7	162	Tibia
Late Middle Ages	Montenapoleone	MI MTNAP11 2011 IND 20	F	161.3	157.6	164.9	Tibia
Late Middle Ages	Montenapoleone	MI MTNAP11 2011 IND 26	F	164.5	160.2	168.8	Ulna
Late Middle Ages	Montenapoleone	MI MTNAP11 2011 IND 38	F	149.2	145.4	152.9	Femur
Late Middle Ages	Montenapoleone	MI MTNAP11 2011 IND 40	F	156.6	152.8	160.3	Femur
Late Middle Ages	Montenapoleone	MI MTNAP11 2011 IND 41	F	166.6	162.3	170.9	Ulna
Late Middle Ages	Montenapoleone	MI MTNAP11 2011 IND 53	F	162.8	158.5	167.1	Ulna
Late Middle Ages	Montenapoleone	MI MTNAP11 2011 IND 64	F	155.8	152.1	159.5	Femur
Late Middle Ages	Montenapoleone	MI MTNAP11 2011 IND 68	F	148.6	144.2	153.1	Humerus
Late Middle Ages	Montenapoleone	MI MTNAP11 2011 IND 70	F	147.4	143.1	151.7	Ulna
Late Middle Ages	Montenapoleone	MI MTNAP11 2011 IND 74	F	149.7	145.4	154	Radius
Late Middle Ages	Montenapoleone	MI MTNAP11 2011 IND 77	F	155.8	152.1	159.5	Femur
Late Middle Ages	Montenapoleone	MI MTNAP11 2011 IND 78	F	161.1	156.6	165.5	Humerus
Late Middle Ages	Montenapoleone	MI MTNAP11 2011 IND 79	F	149.3	145.5	152	Femur
Late Middle Ages	Montenapoleone	MI MTNAP11 2011 IND 81	F	157.1	152.6	161.5	Humerus
Late Middle Ages	Montenapoleone	MI MTNAP11 2011 IND 82	F	154.3	150.6	157.9	Tibia
Late Middle Ages	Montenapoleone	MI MTNAP11 2011 IND 85	F	148.8	145.1	152.5	Femur
Late Middle Ages	Montenapoleone	MI MTNAP11 2011 IND 97	F	162.1	157.7	166.5	Humerus
Late Middle Ages	Via Necchi	MI NEC14 TB 14 US 144	F	158.33	154.61	162.05	Femur
Late Middle Ages	Via Necchi	MI NEC14 TB 18 US 170	F	153.73	149.3	158.16	Humerus
Late Middle Ages	Via Necchi	MI NEC14 TB 14 US 137	F	164.19	160.53	167.85	Tibia
Late Middle Ages	Via Necchi	MI NEC14 TB 8 US 119	F	171.2	166.77	175.63	Humerus
Late Middle Ages	Via Necchi	MINEC14 TB 3 US 30 (NMI 2)	F	162	157.7	166.3	Ulna
Late Middle Ages	Sant'Ambrogio	TB 103	F	151.6	147.9	155.3	Femur
Late Middle Ages	Sant'Ambrogio	TB 104 IND 1 US 335	F	159.8	156	163.5	Femur
Late Middle Ages	Sant'Ambrogio	TB 104 US 336	F	158	153.7	162.3	Ulna
Late Middle Ages	Sant'Ambrogio	TB 137	F	160	156.3	163.6	Tibia
Late Middle Ages	Sant'Ambrogio	TB 139	F	154.1	150.4	157.8	Femur
Late Middle Ages	Sant'Ambrogio	TB 14 IND A	F	160.1	156.4	163.7	Tibia
Late Middle Ages	Sant'Ambrogio	TB 14 IND B	F	159.1	154.4	158.7	Radius
Late Middle Ages	Sant'Ambrogio	TB 146	F	170.2	166	173.9	Femur
Late Middle Ages	Sant'Ambrogio	TB 156	F	167.6	163.9	171.2	Tibia
Late Middle Ages	Sant'Ambrogio	TB 160 US 537	F	156.6	152.8	160.3	Femur
Late Middle Ages	Sant'Ambrogio	TB 164 IND 2	F	154.1	150.3	157.8	Femur
Late Middle Ages	Sant'Ambrogio	TB 19 IND A	F	165.2	161.4	169	Femur
Late Middle Ages	Sant'Ambrogio	TB 26	F	154.7	150.2	159.1	Humerus
Late Middle Ages	Sant'Ambrogio	TB 40	F	157.5	153.7	161.2	Femur
Late Middle Ages	Sant'Ambrogio	TB 54 IND B	F	150.4	146.6	154.1	Femur
Late Middle Ages	Sant'Ambrogio	TB 65 IND A	F	152.9	149.1	156.6	Femur
Late Middle Ages	Sant'Ambrogio	TB 68	F	172.2	167.7	176.6	Humerus
Late Middle Ages	Sant'Ambrogio	TB 7 IND A	F	165.5	161	170	Humerus
Late Middle Ages	Sant'Ambrogio	TB 78	F	156.6	152.8	160.3	Femur
Late Middle Ages	Sant'Ambrogio	TB 80	F	159.2	154.9	163.5	Radius
Late Middle Ages	Sant'Ambrogio	TB 81	F	157.1	152.6	161.5	Humerus
Late Middle Ages	Sant'Ambrogio	TB 89	F	151.7	147.4	156	Ulna
Late Middle Ages	Montenapoleone	MI MTNAP11 2011 IND 10	F	153	149	157.1	Humerus
Late Middle Ages	Montenapoleone	MI MTNAP11 2011 IND 12	F	155.5	151.5	159.6	Humerus
Late Middle Ages	Montenapoleone	MI MTNAP11 2011 IND 17	F	159	155	163.1	Humerus
Late Middle Ages	Montenapoleone	MI MTNAP11 2011 IND 8	F	155	151	159.1	Humerus
Late Middle Ages	Montenapoleone	MI MTNAP11 2011 IND 9	F	151	157	155.1	Humerus
Late Middle Ages	Montenapoleone	MI MTNAP11 2011 IND 11	M	170	166	174.1	Humerus
Late Middle Ages	Montenapoleone	MI MTNAP11 2011 IND 14	M	176.9	173.7	180.2	Femur
Late Middle Ages	Montenapoleone	MI MTNAP11 2011 IND 18	M	176	172	180.1	Humerus
Late Middle Ages	Montenapoleone	MI MTNAP11 2011 IND 19	M	170.2	166.9	173.5	Femur
Late Middle Ages	Montenapoleone	MI MTNAP11 2011 IND 24	M	168.2	163.9	172.5	Radius
Late Middle Ages	Montenapoleone	MI MTNAP11 2011 IND 25	M	167.3	164	170.6	Femur
Late Middle Ages	Montenapoleone	MI MTNAP11 2011 IND 30	M	163.7	160.4	167	Femur
Late Middle Ages	Montenapoleone	MI MTNAP11 2011 IND 33	M	167	163	171.1	Humerus
Late Middle Ages	Montenapoleone	MI MTNAP11 2011 IND 37	M	174.4	171.2	177.7	Femur
Late Middle Ages	Montenapoleone	MI MTNAP11 2011 IND 44	M	167	163	171.1	Humerus
Late Middle Ages	Montenapoleone	MI MTNAP11 2011 IND 49	M	167	163	171.1	Humerus
Late Middle Ages	Montenapoleone	MI MTNAP11 2011 IND 5	M	165	161	169.1	Humerus
Late Middle Ages	Montenapoleone	MI MTNAP11 2011 IND 7	M	167	163	171.1	Humerus
Late Middle Ages	Montenapoleone	MI MTNAP11 2011 IND 80	M	170.9	167.6	174.1	Femur
Late Middle Ages	Montenapoleone	MI MTNAP11 2011 IND 83	M	174.5	170.5	179.6	Humerus
Late Middle Ages	Via Necchi	MI NEC14 TB 3 US 31	M	161.37	158.1	164.64	Femur
Late Middle Ages	Via Necchi	MI NEC14 TB 1 US 25	M	177.55	174.28	180.82	Femur
Late Middle Ages	Via Necchi	MI NEC14 TB 12 US 124	M	168.03	163.71	172.35	Ulna
Late Middle Ages	Via Necchi	MI NEC14 TB 12 US 135	M	172.4	168.35	176.45	Humerus
Late Middle Ages	Via Necchi	MI NEC14 TB 23 US 200	M	175.89	172.62	179.16	Femur
Late Middle Ages	Via Necchi	MI NEC14 TB 24 US 203	M	172.49	168.44	176.54	Humerus
Late Middle Ages	Via Necchi	MINEC14 TB 13 US 125	M	176.1	172	180.1	Humerus
Late Middle Ages	Via Necchi	MINEC14 TB 40 US 350	M	170	165.7	174.3	Radius
Late Middle Ages	Via Necchi	MINEC14 TB3 US 30	M	169	164.7	173.3	Ulna
Late Middle Ages	Sant'Ambrogio	T 175 US 601 IND B	M	169.8	166.47	173.2	Tibia
Late Middle Ages	Sant'Ambrogio	t 87	M	170.2	166.19	174.3	Humerus
Late Middle Ages	Sant'Ambrogio	TB 105	M	166	162.7	169.2	Femur
Late Middle Ages	Sant'Ambrogio	TB 132	M	162.1	157.8	166.4	Ulna
Late Middle Ages	Sant'Ambrogio	TB 138	M	175.6	172.3	178.8	Femur
Late Middle Ages	Sant'Ambrogio	TB 140	M	171.4	168.1	174.6	Femur
Late Middle Ages	Sant'Ambrogio	TB 15	M	174.4	171.1	177.6	Femur
Late Middle Ages	Sant'Ambrogio	TB 164 IND 1	M	169.3	165.9	172.6	Tibia
Late Middle Ages	Sant'Ambrogio	TB 165	M	168.4	164	172.7	Ulna
Late Middle Ages	Sant'Ambrogio	TB 19 IND C	M	165	161.7	168.2	Femur
Late Middle Ages	Sant'Ambrogio	TB 20	M	168.5	165.2	171.7	Femur
Late Middle Ages	Sant'Ambrogio	TB 28	M	168.5	165.2	171.7	Femur
Late Middle Ages	Sant'Ambrogio	TB 3 US 24	M	169	165.8	172.3	Femur
Late Middle Ages	Sant'Ambrogio	TB 34	M	179.5	175.1	183.8	Ulna
Late Middle Ages	Sant'Ambrogio	TB 34 US 136	M	179	175.7	182.3	Femur
Late Middle Ages	Sant'Ambrogio	TB 39	M	170	166.7	173.2	Femur
Late Middle Ages	Sant'Ambrogio	TB 4	M	177.2	172.9	181.5	Radius
Late Middle Ages	Sant'Ambrogio	TB 49	M	164.7	160.3	169	Radius
Late Middle Ages	Sant'Ambrogio	TB 54 IND A	M	163.7	160.4	167	Femur
Late Middle Ages	Sant'Ambrogio	TB 64	M	174.3	170.9	177.6	Tibia
Late Middle Ages	Sant'Ambrogio	TB 65 IND B	M	175.1	171.1	179.2	Humerus
Late Middle Ages	Sant'Ambrogio	TB 77	M	158.8	154.8	162	Humerus
Late Middle Ages	Sant'Ambrogio	TB 83 IND A	M	169	164.9	173	Humerus
Late Middle Ages	Sant'Ambrogio	TB 83 IND B	M	172.6	168.5	176.6	Humerus
Late Middle Ages	Sant'Ambrogio	TB 94	M	170	166.7	173.2	Femur
Late Middle Ages	Sant'Ambrogio	TB 98	M	171.8	168.4	175.1	Tibia
Late Middle Ages	Piazza S. Ambrogio	US 1050-1053 TB 35	M	157.6	154.292	160.8	Femur
Late Middle Ages	Piazza S. Ambrogio	US 749 TB 23	M	158	154.8	161.3	Femur
Modern	Ca' Granda	US 1 IND 10	F	145.9	141.6	150.2	Radius
Modern	Ca' Granda	US 11 IND 43	F	153.7	149.2	158.1	Humerus
Modern	Ca' Granda	US 11 IND 44	F	147.4	143.1	151.7	Ulna
Modern	Ca' Granda	US 4 IND 22	F	150.4	146.6	154.1	Femur
Modern	Ca' Granda	US 4 IND 25	F	158.7	154.27	163.13	Humerus
Modern	Ca' Granda	US 4 IND 25	F	160.5	156.1	164.9	Humerus
Modern	Ca' Granda	US 4 IND 36	F	167.7	163.9	171.4	Femur
Modern	Ca' Granda	US 4 IND 38	F	148.6	144.1	153	Humerus
Modern	Ca' Granda	US 4 IND 40	F	150.6	146.5	154.62	Humerus
Modern	Sabotino	GR 1 IND F	F	164.5	160.7	168.2	Femur
Modern	Sabotino	GR 10 IND D1	F	158.8	154	163.2	Humerus
Modern	Sabotino	GR 10 IND D2	F	154.5	150.2	158.8	Radius
Modern	Sabotino	GR 11 IND BB	F	166	161.7	170.3	Ulna
Modern	Sabotino	GR 11 IND N	F	155.4	152	159.1	Femur
Modern	Sabotino	GR 11 IND P	F	162.1	157.7	166.5	Humerus
Modern	Sabotino	GR 13 IND B	F	152.1	147.8	156.4	Radius
Modern	Sabotino	GR 2 IND A	F	166.6	162.3	170.9	Ulna
Modern	Sabotino	GR 2 IND C	F	160.2	155.9	164.5	Ulna
Modern	Sabotino	GR 2 IND C	F	165.2	161.5	168.9	Femur
Modern	Sabotino	GR 2 IND D	F	164.4	160.8	168.1	Tibia
Modern	Sabotino	GR 2 IND D	F	163	159.3	166.6	Tibia
Modern	Sabotino	GR 2 IND H	F	158.9	154.6	163.2	Ulna
Modern	Sabotino	GR 2 IND I	F	154.3	150.6	157.9	Tibia
Modern	Sabotino	GR 2 IND I	F	144.9	140.6	149.2	Ulna
Modern	Sabotino	GR 3 IND B	F	169.8	165.4	174.2	Humerus
Modern	Sabotino	GR 3 IND G	F	162.3	158.5	166	Femur
Modern	Sabotino	GR 4 IND B	F	156.8	152.5	161.1	Radius
Modern	Sabotino	GR 4 IND D	F	158.1	154.3	161.8	Femur
Modern	Sabotino	GR 4 IND F	F	151.3	146.9	155.8	Humerus
Modern	Sabotino	GR 4 IND S'	F	172.2	167.7	176.6	Humerus
Modern	Sabotino	GR 6 IND F	F	158.7	154.3	163.2	Humerus
Modern	Sabotino	GR 7 IND C	F	157.4	153.1	161.7	Ulna
Modern	Sabotino	GR 9 IND A	F	155.3	151.6	159	Femur
Modern	San Vittore	IND E3	F	163.1	158.7	167.5	Humerus
Modern	San Vittore	IND F3	F	149.9	146.2	153.6	Femur
Modern	Ca' Granda	MICG21-O-300	F	161.8	157.3	166.2	Humerus
Modern	Ca' Granda	MICG21-O-US1-1090	F	159	155.4	162	Fibula
Modern	Ca' Granda	MICG21-O-US1-130	F	173	168.7	177.3	Radius
Modern	Ca' Granda	MICG21-O-US1-1392	F	166	162.2	169.7	Femur
Modern	Ca' Granda	MICG21-O-US1-1398	F	152.5	148	156.9	Humerus
Modern	Ca' Granda	MICG21-O-US1-58	F	166.2	161.7	170.6	Humerus
Modern	Ca' Granda	MICG21-O-US1-690	F	163	158.5	167.4	Humerus
Modern	Ca' Granda	MICG21-O-US1-712	F	158	154.2	161.7	Femur
Modern	San Vittore	MISV19 US 156 30	F	162.8	159.1	166.5	Femur
Modern	San Vittore	MISV19 US 156 77	F	153.3	149.6	157.1	Femur
Modern	San Vittore	MISV19 US 156 780	F	144.5	140.8	148.3	Femur
Modern	San Vittore	MISV19 US 156 781	F	160.7	157.1	164.4	Tibia
Modern	San Vittore	MISV19 US 156 782	F	162.1	158.4	165.7	Tibia
Modern	San Vittore	MISV19 US 156 783	F	168.8	165.2	172.5	Tibia
Modern	San Vittore	MISV19 US 156 784	F	153.9	150.2	157.6	Femur
Modern	Ca' Granda	US 1 IND 11	M	165.9	161.8	169.9	Humerus
Modern	Ca' Granda	US 1 IND 3	M	175.6	172.3	178.8	Femur
Modern	Ca' Granda	US 1 IND 8	M	163.3	160	166.6	Femur
Modern	Ca' Granda	US 1 IND 9	M	166.1	162.86	169.4	Femur
Modern	Ca' Granda	US 11 IND 41	M	158.2	154.1	162.2	Humerus
Modern	Ca' Granda	US 4 IND 17	M	173.5	170.2	176.8	Femur
Modern	Ca' Granda	US 4 IND 23	M	161.3	157.2	165.3	Humerus
Modern	Ca' Granda	US 4 IND 34	M	170.5	166.5	174.6	Humerus
Modern	Ca' Granda	US 4 IND 35	M	164	159.7	168.3	Radius
Modern	Ca' Granda	US 4 IND 39	M	165.9	161.8	169.9	Humerus
Modern	Sabotino	GR 1 IND D	M	172.8	169.5	176	Femur
Modern	Sabotino	GR 1 IND E	M	163.7	160.4	167	Femur
Modern	Sabotino	GR 10 IND H	M	166	162.7	169.2	Femur
Modern	Sabotino	GR 10 IND H'	M	168	164.6	17171.3	Tibia
Modern	Sabotino	GR 10 IND N	M	167	162.7	171.4	Radius
Modern	Sabotino	GR 11 IND AA	M	179.1	175	183.1	Humerus
Modern	Sabotino	GR 11 IND H	M	168.5	165.2	171.7	Femur
Modern	Sabotino	GR 11 IND I	M	152	148	156	Humerus
Modern	Sabotino	GR 11 IND O	M	154	150.7	157.3	Femur
Modern	Sabotino	GR 13 IND C	M	172	167.6	176.3	Ulna
Modern	Sabotino	GR 15 IND a (alpha)	M	175.2	171.9	178.4	Femur
Modern	Sabotino	GR 15 IND G	M	162.9	158.8	166.9	Humerus
Modern	Sabotino	GR 2 IND B	M	169.7	166.4	172.9	Femur
Modern	Sabotino	GR 2 IND E	M	168.5	165.2	171.7	Femur
Modern	Sabotino	GR 2 IND F	M	159.7	156.4	163	Femur
Modern	Sabotino	GR 2 IND G	M	166.1	162.8	169.4	Femur
Modern	Sabotino	GR 2 IND L	M	177.6	173.3	181.9	Ulna
Modern	Sabotino	GR 3 IND C	M	157.8	154.5	161	Femur
Modern	Sabotino	GR 3 IND D	M	169	165.7	172.2	Femur
Modern	Sabotino	GR 3 IND E	M	169.7	165.3	174	Radius
Modern	Sabotino	GR 3 IND F	M	172	167.6	176.3	Ulna
Modern	Sabotino	GR 3 IND H	M	168.4	164	172.7	Ulna
Modern	Sabotino	GR 3 IND I	M	166.1	162.8	169.4	Femur
Modern	Sabotino	GR 3 IND N	M	165.9	161.8	169.9	Humerus
Modern	Sabotino	GR 4 IND C	M	165.9	161.9	170	Humerus
Modern	Sabotino	GR 4 IND H	M	169.7	166.4	172.9	Femur
Modern	Sabotino	GR 4 IND I	M	172.1	167.7	176.4	Ulna
Modern	Sabotino	GR 4 IND L	M	164	159.6	168.2	Radius
Modern	Sabotino	GR 4 IND M	M	167.8	163.4	172.1	Radius
Modern	Sabotino	GR 4 IND R	M	166.5	162.1	170.8	Ulna
Modern	Sabotino	GR 4 IND U	M	162	158.8	165.3	Femur
Modern	Sabotino	GR 5 IND E	M	158.3	154.3	162.4	Humerus
Modern	Sabotino	GR 6 IND D	M	172	168.3	175.8	Femur
Modern	Sabotino	GR 6 IND I	M	178	173.9	182	Humerus
Modern	Sabotino	GR 6 IND L	M	170.5	166.5	174.6	Humerus
Modern	Sabotino	GR 7 IND D	M	167.2	162.9	171.6	Ulna
Modern	Sabotino	GR 8 IND A	M	169.3	165.2	173.3	Humerus
Modern	San Vittore	IND A1	M	176.3	172.3	180.4	Humerus
Modern	San Vittore	MISV19 US 156 99	M	174.7	171.4	178	Femur
Modern	Ca' Granda	MICG21-O-US1-1093	M	172	168.7	175.2	Fibula
Contemporary	Cemetery	20	F	156.3	152.6	160	Tibia
Contemporary	Cemetery	21	F	160.5	156.8	164.2	Femur
Contemporary	Cemetery	31	F	164	160	167.7	Femur
Contemporary	Cemetery	32	F	162.8	159	166.5	Femur
Contemporary	Cemetery	37	F	156.6	152.8	160.3	Femur
Contemporary	Cemetery	68	F	150.3	146.5	154	Femur
Contemporary	Cemetery	156	F	155	151.2	158.2	Femur
Contemporary	Cemetery	169	F	152.3	148.5	156.2	Femur
Contemporary	Cemetery	200	F	157.8	154	161.5	Femur
Contemporary	Cemetery	277	F	152	148.2	155.7	Femur
Contemporary	Cemetery	325	F	167.4	163.7	171.1	Femur
Contemporary	Cemetery	338	F	152.9	149.1	156.6	Femur
Contemporary	Cemetery	351	F	159.5	155.7	163.2	Femur
Contemporary	Cemetery	407	F	157.8	154	161.5	Femur
Contemporary	Cemetery	409	F	151.4	147.5	155.1	Femur
Contemporary	Cemetery	423	F	158	154.2	161.7	Femur
Contemporary	Cemetery	426	F	171	167.2	174.2	Femur
Contemporary	Cemetery	436	F	151.1	147.5	154.8	Femur
Contemporary	Cemetery	442	F	168	164.2	171.2	Femur
Contemporary	Cemetery	459	F	148.9	145.2	155.2	Femur
Contemporary	Cemetery	481	F	143.5	139.7	147.7	Femur
Contemporary	Cemetery	499	F	157	153.3	160	Tibia
Contemporary	Cemetery	606	F	154.3	150.6	158.1	Femur
Contemporary	Cemetery	738	F	161	157.3	164.6	Tibia
Contemporary	Cemetery	744	F	159.5	155.8	163.2	Femur
Contemporary	Cemetery	746	F	152.9	149.1	156.6	Femur
Contemporary	Cemetery	755	F	148.9	145.2	152.6	Femur
Contemporary	Cemetery	758	F	155.1	151.4	158.8	Femur
Contemporary	Cemetery	761	F	147.9	144.2	151.6	Femur
Contemporary	Cemetery	789	F	171.1	167.4	174.8	Femur
Contemporary	Cemetery	823	F	165.4	161.7	169.2	Femur
Contemporary	Cemetery	824	F	155.8	152.1	159.5	Femur
Contemporary	Cemetery	873	F	155.8	152.1	159.5	Femur
Contemporary	Cemetery	909	F	153.3	149.6	157.1	Femur
Contemporary	Cemetery	1007	F	165	161.2	168.7	Femur
Contemporary	Cemetery	1058	F	159	155.2	162.7	Femur
Contemporary	Cemetery	1105	F	159.5	155.8	163.2	Femur
Contemporary	Cemetery	1127	F	146.2	142.5	149.9	Femur
Contemporary	Cemetery	1132	F	153.3	149.6	157	Femur
Contemporary	Cemetery	1151	F	159.3	155.6	163	Femur
Contemporary	Cemetery	1174	F	151.1	147.4	154.8	Tibia
Contemporary	Cemetery	1232	F	156.6	152.9	163.9	Tibia
Contemporary	Cemetery	1240	F	152.9	149.2	156.6	Femur
Contemporary	Cemetery	1269	F	147.9	144.2	151.6	Femur
Contemporary	Cemetery	1281	F	166.5	162.7	170.2	Femur
Contemporary	Cemetery	1291	F	169	165.2	172.7	Femur
Contemporary	Cemetery	1321	F	158.5	154.8	162.3	Femur
Contemporary	Cemetery	1349	F	166	162.2	169.7	Femur
Contemporary	Cemetery	1359	F	161	157.3	164.6	Tibia
Contemporary	Cemetery	1362	F	157.2	153.5	160.8	Tibia
Contemporary	Cemetery	1369	F	158	154.3	161.6	Tibia
Contemporary	Cemetery	1371	F	157	153.3	160.7	Femur
Contemporary	Cemetery	1373	F	152.9	149.2	156.6	Femur
Contemporary	Cemetery	1375	F	163.7	160	167.4	Femur
Contemporary	Cemetery	1377	F	150.4	146.7	154.1	Femur
Contemporary	Cemetery	1378	F	168.2	164.4	171.9	Femur
Contemporary	Cemetery	1380	F	157.8	154.1	161.5	Femur
Contemporary	Cemetery	1382	F	155.3	151.6	159	Femur
Contemporary	Cemetery	1383	F	157.8	154.1	161.5	Femur
Contemporary	Cemetery	1385	F	162.7	159	166.5	Femur
Contemporary	Cemetery	10	M	158	154.7	161.2	Femur
Contemporary	Cemetery	25	M	161.6	158.3	164.8	Femur
Contemporary	Cemetery	26	M	168.8	165.5	172	Femur
Contemporary	Cemetery	27	M	172.6	169.3	175.8	Femur
Contemporary	Cemetery	35	M	164.7	161.4	167.9	Femur
Contemporary	Cemetery	39	M	167.3	164	170.5	Femur
Contemporary	Cemetery	52	M	163.9	160.7	167.2	Femur
Contemporary	Cemetery	54	M	161.3	158.1	164.6	Femur
Contemporary	Cemetery	60	M	164.4	161.1	167.7	Femur
Contemporary	Cemetery	63	M	172.3	169	176	Femur
Contemporary	Cemetery	64	M	164.9	161.6	168.2	Femur
Contemporary	Cemetery	65	M	164.7	161.1	165.9	Femur
Contemporary	Cemetery	69	M	172.7	169.5	176	Femur
Contemporary	Cemetery	71	M	166.1	162.8	169.4	Femur
Contemporary	Cemetery	72	M	175.6	172.3	178.9	Femur
Contemporary	Cemetery	73	M	164.9	161.6	168.2	Femur
Contemporary	Cemetery	75	M	168.7	165.4	172	Femur
Contemporary	Cemetery	80	M	164.9	161.6	168.2	Femur
Contemporary	Cemetery	82	M	168.5	165.2	171.7	Femur
Contemporary	Cemetery	84	M	171.8	168.5	175.1	Femur
Contemporary	Cemetery	86	M	195.4	192.1	198.6	Femur
Contemporary	Cemetery	92	M	164.8	161.4	168	Femur
Contemporary	Cemetery	122	M	163.7	160.4	167	Femur
Contemporary	Cemetery	125	M	169.7	166.4	172.9	Femur
Contemporary	Cemetery	126	M	181.6	178.3	185.6	Femur
Contemporary	Cemetery	129	M	172.3	169	175.5	Femur
Contemporary	Cemetery	138	M	166.8	163.5	170.1	Femur
Contemporary	Cemetery	139	M	165.8	162.6	169.1	Femur
Contemporary	Cemetery	140	M	178.7	175.4	182	Femur
Contemporary	Cemetery	143	M	170	166.7	173.27	Femur
Contemporary	Cemetery	166	M	163	159.7	166.2	Femur
Contemporary	Cemetery	185	M	163.5	160.2	166.7	Femur
Contemporary	Cemetery	289	M	171	167.7	174.2	Femur
Contemporary	Cemetery	336	M	174.7	171.4	177.9	Femur
Contemporary	Cemetery	366	M	170	166.7	173.2	Femur
Contemporary	Cemetery	395	M	170	166.7	173.2	Femur
Contemporary	Cemetery	635	M	166.1	162.4	169.8	Femur
Contemporary	Cemetery	684	M	162	158.8	166.2	Femur
Contemporary	Cemetery	753	M	163.5	160.2	166.7	Femur
Contemporary	Cemetery	784	M	171.6	168.3	174.8	Femur
Contemporary	Cemetery	857	M	172.8	169.5	176	Femur
Contemporary	Cemetery	876	M	163.9	160.7	167.2	Femur
Contemporary	Cemetery	948	M	168	164.7	171.2	Femur
Contemporary	Cemetery	1008	M	178.7	175.4	182	Femur
Contemporary	Cemetery	1010	M	165.1	161.9	168.4	Femur
Contemporary	Cemetery	1031	M	168.5	165.2	171.7	Femur
Contemporary	Cemetery	1044	M	168.5	165.2	171.7	Femur
Contemporary	Cemetery	1078	M	162.5	159.2	165.8	Femur
Contemporary	Cemetery	1119	M	168.5	165.2	171.7	Femur
Contemporary	Cemetery	1136	M	178	174.7	182.2	Femur
Contemporary	Cemetery	1163	M	163.7	160.4	167	Femur
Contemporary	Cemetery	1190	M	167.3	164	170.5	Femur
Contemporary	Cemetery	1236	M	170.8	167	174.5	Femur
Contemporary	Cemetery	1237	M	162.7	158.9	166.4	Femur
Contemporary	Cemetery	1261	M	183.2	179.8	186.5	Tibia
Contemporary	Cemetery	1319	M	175.6	172.3	178.8	Femur
Contemporary	Cemetery	1324	M	168.5	165.2	171.7	Femur
Contemporary	Cemetery	1348	M	166	161.9	170	Humerus
Contemporary	Cemetery	1358	M	156.6	153.3	159.8	Femur
Contemporary	Cemetery	1376	M	169.4	166.1	172.7	Femur
